# Supplementary material for: Fisetin induces DNA double-strand break and interferes with the repair of radiation-induced damage to radiosensitize triple negative breast cancer cells
Source: J Exp Clin Cancer Res. 2022 Aug 22;41:256. doi: 10.1186/s13046-022-02442-x (PMC9394010; doi:10.1186/s13046-022-02442-x)
Supplement: Supplementary file 1 — Additional file 1: Table S1. The GO indicating modified gene products involved in DSB repair. [file 13046_2022_2442_MOESM1_ESM.xlsx]

## Sheet: Upregulation
	Cluster 1		p_value	intersection_size	term_id	source	term_name
	Enriched phosphosites upregulation		0.000180446	19	GO:0016071	GO:BP	mRNA metabolic process
			0.000511117	14	GO:0006397	GO:BP	mRNA processing
			0.000511117	19	GO:0016032	GO:BP	viral process
			0.00297448	7	GO:0007266	GO:BP	Rho protein signal transduction
			0.00297448	17	GO:1903047	GO:BP	mitotic cell cycle process
			0.00409448	10	GO:0007265	GO:BP	Ras protein signal transduction
			0.00409448	10	GO:0006913	GO:BP	nucleocytoplasmic transport
			0.00409448	10	GO:0051169	GO:BP	nuclear transport
			0.00420302	26	GO:0033554	GO:BP	cellular response to stress
			0.00510108	3	GO:0045657	GO:BP	positive regulation of monocyte differentiation
			0.00570727	10	GO:1903311	GO:BP	regulation of mRNA metabolic process
			0.00576315	8	GO:0019080	GO:BP	viral gene expression
			0.00640494	17	GO:0000278	GO:BP	mitotic cell cycle
			0.00674381	4	GO:0030224	GO:BP	monocyte differentiation
			0.00674381	20	GO:0007010	GO:BP	cytoskeleton organization
			0.00899905	11	GO:0007264	GO:BP	small GTPase mediated signal transduction
			0.00899905	3	GO:2001224	GO:BP	positive regulation of neuron migration
			0.00899905	44	GO:0048523	GO:BP	negative regulation of cellular process
			0.00899905	5	GO:0006970	GO:BP	response to osmotic stress
			0.00958477	2	GO:0060327	GO:BP	cytoplasmic actin-based contraction involved in cell motility
			0.0114737	6	GO:0050684	GO:BP	regulation of mRNA processing
			0.0130954	21	GO:0046907	GO:BP	intracellular transport
			0.0130954	6	GO:0051028	GO:BP	mRNA transport
			0.0133583	22	GO:0007049	GO:BP	cell cycle
			0.01342	6	GO:0006606	GO:BP	protein import into nucleus
			0.0156836	15	GO:0006396	GO:BP	RNA processing
			0.0160263	46	GO:0006139	GO:BP	nucleobase-containing compound metabolic process
			0.0160263	3	GO:0045655	GO:BP	regulation of monocyte differentiation
			0.0160263	7	GO:0032869	GO:BP	cellular response to insulin stimulus
			0.0160263	47	GO:0046483	GO:BP	heterocycle metabolic process
			0.0160263	18	GO:0022402	GO:BP	cell cycle process
			0.0170024	13	GO:0030029	GO:BP	actin filament-based process
			0.0170024	5	GO:0006275	GO:BP	regulation of DNA replication
			0.0174895	7	GO:0015931	GO:BP	nucleobase-containing compound transport
			0.0174895	5	GO:0006406	GO:BP	mRNA export from nucleus
			0.0174895	5	GO:0071427	GO:BP	mRNA-containing ribonucleoprotein complex export from nucleus
			0.0174895	6	GO:0051170	GO:BP	import into nucleus
			0.0174895	47	GO:0006725	GO:BP	cellular aromatic compound metabolic process
			0.0205917	46	GO:0048519	GO:BP	negative regulation of biological process
			0.0208142	6	GO:0050657	GO:BP	nucleic acid transport
			0.0208142	6	GO:0050658	GO:BP	RNA transport
			0.0209512	5	GO:0060147	GO:BP	regulation of posttranscriptional gene silencing
			0.0211533	6	GO:0051236	GO:BP	establishment of RNA localization
			0.0211533	5	GO:0060966	GO:BP	regulation of gene silencing by RNA
			0.0231709	9	GO:0008380	GO:BP	RNA splicing
			0.0231709	6	GO:0007052	GO:BP	mitotic spindle organization
			0.0231709	11	GO:0000226	GO:BP	microtubule cytoskeleton organization
			0.0231709	19	GO:0019220	GO:BP	regulation of phosphate metabolic process
			0.0231709	8	GO:0000375	GO:BP	RNA splicing, via transesterification reactions
			0.0231709	8	GO:0000377	GO:BP	RNA splicing, via transesterification reactions with bulged adenosine as nucleophile
			0.0231709	8	GO:0000398	GO:BP	mRNA splicing, via spliceosome
			0.0231709	5	GO:0006405	GO:BP	RNA export from nucleus
			0.0231709	2	GO:0016479	GO:BP	negative regulation of transcription by RNA polymerase I
			0.0231709	5	GO:0071166	GO:BP	ribonucleoprotein complex localization
			0.0231709	16	GO:0051336	GO:BP	regulation of hydrolase activity
			0.0231709	19	GO:0051174	GO:BP	regulation of phosphorus metabolic process
			0.0231709	42	GO:0090304	GO:BP	nucleic acid metabolic process
			0.0231709	8	GO:0032386	GO:BP	regulation of intracellular transport
			0.0231709	5	GO:0071426	GO:BP	ribonucleoprotein complex export from nucleus
			0.0232384	13	GO:0006974	GO:BP	cellular response to DNA damage stimulus
			0.0232384	3	GO:0038128	GO:BP	ERBB2 signaling pathway
			0.0232384	6	GO:0051168	GO:BP	nuclear export
			0.026581	4	GO:0016925	GO:BP	protein sumoylation
			0.0266422	47	GO:1901360	GO:BP	organic cyclic compound metabolic process
			0.0266422	5	GO:0060968	GO:BP	regulation of gene silencing
			0.0277831	7	GO:0032868	GO:BP	response to insulin
			0.0282431	6	GO:1902850	GO:BP	microtubule cytoskeleton organization involved in mitosis
			0.0282431	10	GO:0006281	GO:BP	DNA repair
			0.0282431	8	GO:0019058	GO:BP	viral life cycle
			0.0284342	13	GO:0007017	GO:BP	microtubule-based process
			0.0288413	29	GO:0065009	GO:BP	regulation of molecular function
			0.0297651	31	GO:0051641	GO:BP	cellular localization
			0.0300995	6	GO:0017038	GO:BP	protein import
			0.030991	11	GO:0030036	GO:BP	actin cytoskeleton organization
			0.030991	5	GO:0006997	GO:BP	nucleus organization
			0.030991	6	GO:0006403	GO:BP	RNA localization
			0.030991	24	GO:0050790	GO:BP	regulation of catalytic activity
			0.030991	4	GO:0035023	GO:BP	regulation of Rho protein signal transduction
			0.0322678	3	GO:0045740	GO:BP	positive regulation of DNA replication
			0.0324528	5	GO:0030048	GO:BP	actin filament-based movement
			0.0330324	14	GO:0009894	GO:BP	regulation of catabolic process
			0.0330324	3	GO:0071276	GO:BP	cellular response to cadmium ion
			0.0330324	26	GO:0051649	GO:BP	establishment of localization in cell
			0.0330324	8	GO:1901653	GO:BP	cellular response to peptide
			0.0357871	16	GO:0051094	GO:BP	positive regulation of developmental process
			0.0375337	48	GO:0034641	GO:BP	cellular nitrogen compound metabolic process
			0.0375337	19	GO:0044093	GO:BP	positive regulation of molecular function
			0.0390409	26	GO:0071310	GO:BP	cellular response to organic substance
			0.0407546	3	GO:2001222	GO:BP	regulation of neuron migration
			0.0411948	5	GO:0061572	GO:BP	actin filament bundle organization
			0.0411948	4	GO:0019886	GO:BP	antigen processing and presentation of exogenous peptide antigen via MHC class II
			0.0411948	34	GO:0006996	GO:BP	organelle organization
			0.043548	6	GO:0043488	GO:BP	regulation of mRNA stability
			0.043548	2	GO:0090557	GO:BP	establishment of endothelial intestinal barrier
			0.0439183	7	GO:0071375	GO:BP	cellular response to peptide hormone stimulus
			0.0439183	15	GO:0009628	GO:BP	response to abiotic stimulus
			0.0439183	7	GO:0006260	GO:BP	DNA replication
			0.0447644	4	GO:0002495	GO:BP	antigen processing and presentation of peptide antigen via MHC class II
			0.0450061	48	GO:0016043	GO:BP	cellular component organization
			0.0460736	26	GO:0035556	GO:BP	intracellular signal transduction
			0.0460736	8	GO:0007015	GO:BP	actin filament organization
			0.0460736	6	GO:0061013	GO:BP	regulation of mRNA catabolic process
			0.0460736	6	GO:0007051	GO:BP	spindle organization
			0.0460736	4	GO:0002504	GO:BP	antigen processing and presentation of peptide or polysaccharide antigen via MHC class II
			0.0460736	2	GO:0002566	GO:BP	somatic diversification of immune receptors via somatic mutation
			0.0460736	4	GO:0031124	GO:BP	mRNA 3'-end processing
			0.0483336	6	GO:0043487	GO:BP	regulation of RNA stability
			0.0496599	8	GO:1901990	GO:BP	regulation of mitotic cell cycle phase transition
			0.0497101	4	GO:0048024	GO:BP	regulation of mRNA splicing, via spliceosome
			3.52367e-06	53	GO:0005829	GO:CC	cytosol
			6.00315e-06	18	GO:0099513	GO:CC	polymeric cytoskeletal fiber
			2.02439e-05	62	GO:0005634	GO:CC	nucleus
			2.02439e-05	91	GO:0005622	GO:CC	intracellular anatomical structure
			2.02439e-05	19	GO:0099512	GO:CC	supramolecular fiber
			2.02439e-05	22	GO:0099080	GO:CC	supramolecular complex
			2.02439e-05	19	GO:0099081	GO:CC	supramolecular polymer
			0.000147372	16	GO:0070161	GO:CC	anchoring junction
			0.000211611	28	GO:0005856	GO:CC	cytoskeleton
			0.000217435	12	GO:0005911	GO:CC	cell-cell junction
			0.000319707	11	GO:0005874	GO:CC	microtubule
			0.000319707	45	GO:0043228	GO:CC	non-membrane-bounded organelle
			0.000322048	41	GO:0031981	GO:CC	nuclear lumen
			0.000322048	39	GO:0005654	GO:CC	nucleoplasm
			0.000364774	14	GO:0048471	GO:CC	perinuclear region of cytoplasm
			0.000364774	7	GO:0005875	GO:CC	microtubule associated complex
			0.000364774	86	GO:0043226	GO:CC	organelle
			0.000515617	44	GO:0043232	GO:CC	intracellular non-membrane-bounded organelle
			0.000687159	82	GO:0043229	GO:CC	intracellular organelle
			0.000756863	5	GO:0032432	GO:CC	actin filament bundle
			0.00204083	8	GO:0031965	GO:CC	nuclear membrane
			0.00204083	3	GO:0035145	GO:CC	exon-exon junction complex
			0.00235247	81	GO:0043227	GO:CC	membrane-bounded organelle
			0.00297913	6	GO:0005912	GO:CC	adherens junction
			0.00297913	9	GO:0016607	GO:CC	nuclear speck
			0.00326832	44	GO:0070013	GO:CC	intracellular organelle lumen
			0.00326832	44	GO:0043233	GO:CC	organelle lumen
			0.00326832	44	GO:0031974	GO:CC	membrane-enclosed lumen
			0.00326832	10	GO:0015629	GO:CC	actin cytoskeleton
			0.00462816	4	GO:0097517	GO:CC	contractile actin filament bundle
			0.00462816	4	GO:0001725	GO:CC	stress fiber
			0.00574158	22	GO:0030054	GO:CC	cell junction
			0.00588899	9	GO:0005635	GO:CC	nuclear envelope
			0.00668407	4	GO:0042641	GO:CC	actomyosin
			0.0108983	74	GO:0043231	GO:CC	intracellular membrane-bounded organelle
			0.0158342	10	GO:0030424	GO:CC	axon
			0.0186817	15	GO:0015630	GO:CC	microtubule cytoskeleton
			0.0190974	41	GO:0032991	GO:CC	protein-containing complex
			0.022278	2	GO:0099092	GO:CC	postsynaptic density, intracellular component
			0.0234055	12	GO:0005730	GO:CC	nucleolus
			0.0242695	14	GO:0140513	GO:CC	nuclear protein-containing complex
			0.0242695	4	GO:0005884	GO:CC	actin filament
			0.0242695	3	GO:0043657	GO:CC	host cell
			0.0242695	3	GO:0018995	GO:CC	host cellular component
			0.0272585	72	GO:0005737	GO:CC	cytoplasm
			0.0297202	2	GO:0099091	GO:CC	postsynaptic specialization, intracellular component
			0.0297202	4	GO:0030018	GO:CC	Z disc
			0.0345029	1	GO:0097489	GO:CC	multivesicular body, internal vesicle lumen
			0.0345029	2	GO:0005868	GO:CC	cytoplasmic dynein complex
			0.0345029	7	GO:0005925	GO:CC	focal adhesion
			0.0345029	1	GO:0016938	GO:CC	kinesin I complex
			0.0356947	4	GO:0031674	GO:CC	I band
			0.0356947	7	GO:0030055	GO:CC	cell-substrate junction
			0.0395638	4	GO:0043296	GO:CC	apical junction complex
			0.043705	2	GO:0030057	GO:CC	desmosome
			0.0452674	10	GO:0016604	GO:CC	nuclear body
			2.53557e-06	31	GO:0003723	GO:MF	RNA binding
			2.97411e-05	12	GO:0045296	GO:MF	cadherin binding
			7.7838e-05	44	GO:0003676	GO:MF	nucleic acid binding
			7.7838e-05	14	GO:0050839	GO:MF	cell adhesion molecule binding
			0.000186227	93	GO:0005515	GO:MF	protein binding
			0.0021403	25	GO:0019899	GO:MF	enzyme binding
			0.00296947	16	GO:0008092	GO:MF	cytoskeletal protein binding
			0.00698441	50	GO:1901363	GO:MF	heterocyclic compound binding
			0.00799859	50	GO:0097159	GO:MF	organic cyclic compound binding
			0.00799859	16	GO:0098772	GO:MF	molecular function regulator
			0.0189825	9	GO:0003779	GO:MF	actin binding
			0.0192656	3	GO:0071889	GO:MF	14-3-3 protein binding
			0.0249808	13	GO:0030234	GO:MF	enzyme regulator activity
			0.0274601	3	GO:0043531	GO:MF	ADP binding
			0.0367965	3	GO:0019894	GO:MF	kinesin binding
			0.0382444	96	GO:0005488	GO:MF	binding
			0.000611345	8	KEGG:03013	KEGG	RNA transport
			0.0328152	4	KEGG:04012	KEGG	ErbB signaling pathway
			0.0328152	4	KEGG:05210	KEGG	Colorectal cancer
			0.0328152	6	KEGG:04510	KEGG	Focal adhesion
			0.0328152	6	KEGG:05205	KEGG	Proteoglycans in cancer
			0.0416809	6	KEGG:05132	KEGG	Salmonella infection
			0.0416809	4	KEGG:03015	KEGG	mRNA surveillance pathway
			0.00832497	3	REAC:R-HSA-9665348	REAC	Signaling by ERBB2 ECD mutants
			0.00832497	3	REAC:R-HSA-5637810	REAC	Constitutive Signaling by EGFRvIII
			0.00832497	3	REAC:R-HSA-5637812	REAC	Signaling by EGFRvIII in Cancer
			0.00832497	7	REAC:R-HSA-9609646	REAC	HCMV Infection
			0.00895041	3	REAC:R-HSA-5637815	REAC	Signaling by Ligand-Responsive EGFR Variants in Cancer
			0.00895041	3	REAC:R-HSA-1236382	REAC	Constitutive Signaling by Ligand-Responsive EGFR Cancer Variants
			0.00895041	6	REAC:R-HSA-9609690	REAC	HCMV Early Events
			0.0147795	3	REAC:R-HSA-9664565	REAC	Signaling by ERBB2 KD Mutants
			0.0151495	3	REAC:R-HSA-1227990	REAC	Signaling by ERBB2 in Cancer
			0.0156158	3	REAC:R-HSA-1643713	REAC	Signaling by EGFR in Cancer
			0.0222231	20	REAC:R-HSA-1643685	REAC	Disease
			0.0274793	9	REAC:R-HSA-194315	REAC	Signaling by Rho GTPases
			0.0274793	2	REAC:R-HSA-5655291	REAC	Signaling by FGFR4 in disease
			0.0274793	4	REAC:R-HSA-1169410	REAC	Antiviral mechanism by IFN-stimulated genes
			0.0274793	2	REAC:R-HSA-8853334	REAC	Signaling by FGFR3 fusions in cancer
			0.0274793	4	REAC:R-HSA-72202	REAC	Transport of Mature Transcript to Cytoplasm
			0.0274793	6	REAC:R-HSA-913531	REAC	Interferon Signaling
			0.0274793	2	REAC:R-HSA-2179392	REAC	EGFR Transactivation by Gastrin
			0.0274793	3	REAC:R-HSA-4085377	REAC	SUMOylation of SUMOylation proteins
			0.0274793	9	REAC:R-HSA-9716542	REAC	Signaling by Rho GTPases, Miro GTPases and RHOBTB3
			0.0274793	3	REAC:R-HSA-3232142	REAC	SUMOylation of ubiquitinylation proteins
			0.0274793	4	REAC:R-HSA-159236	REAC	Transport of Mature mRNA derived from an Intron-Containing Transcript
			0.0366391	3	REAC:R-HSA-3899300	REAC	SUMOylation of transcription cofactors
			0.0366391	13	REAC:R-HSA-5663205	REAC	Infectious disease
			0.0366561	2	REAC:R-HSA-179812	REAC	GRB2 events in EGFR signaling
			0.0371444	3	REAC:R-HSA-4570464	REAC	SUMOylation of RNA binding proteins
			0.0371444	3	REAC:R-HSA-4615885	REAC	SUMOylation of DNA replication proteins
			0.0391294	2	REAC:R-HSA-180336	REAC	SHC1 events in EGFR signaling
			0.0405138	2	REAC:R-HSA-1963642	REAC	PI3K events in ERBB2 signaling
			0.0405138	3	REAC:R-HSA-1227986	REAC	Signaling by ERBB2
			0.0405138	2	REAC:R-HSA-1963640	REAC	GRB2 events in ERBB2 signaling
			0.0405138	3	REAC:R-HSA-2980766	REAC	Nuclear Envelope Breakdown
			0.0417351	3	REAC:R-HSA-177929	REAC	Signaling by EGFR
			0.0446328	5	REAC:R-HSA-3108232	REAC	SUMO E3 ligases SUMOylate target proteins

## Sheet: Downregulation
	Cluster 2		p_value	intersection_size	term_id	source	term_name
	Enriched phosphosites downregulation		2.21494e-11	37	GO:0016071	GO:BP	mRNA metabolic process
			6.80989e-11	83	GO:0006996	GO:BP	organelle organization
			1.53756e-09	109	GO:0071840	GO:BP	cellular component organization or biogenesis
			6.03291e-09	105	GO:0016043	GO:BP	cellular component organization
			6.03291e-09	49	GO:0007049	GO:BP	cell cycle
			6.03291e-09	22	GO:1903311	GO:BP	regulation of mRNA metabolic process
			9.73649e-09	21	GO:0000377	GO:BP	RNA splicing, via transesterification reactions with bulged adenosine as nucleophile
			9.73649e-09	21	GO:0000398	GO:BP	mRNA splicing, via spliceosome
			1.01124e-08	21	GO:0000375	GO:BP	RNA splicing, via transesterification reactions
			1.13643e-08	38	GO:0033043	GO:BP	regulation of organelle organization
			1.44947e-08	23	GO:0008380	GO:BP	RNA splicing
			1.44947e-08	33	GO:1903047	GO:BP	mitotic cell cycle process
			2.05801e-08	40	GO:0022402	GO:BP	cell cycle process
			2.77358e-08	67	GO:0044085	GO:BP	cellular component biogenesis
			3.6641e-08	24	GO:0006397	GO:BP	mRNA processing
			4.80781e-08	63	GO:0022607	GO:BP	cellular component assembly
			7.11394e-08	37	GO:0051276	GO:BP	chromosome organization
			8.42365e-08	34	GO:0000278	GO:BP	mitotic cell cycle
			6.70201e-07	31	GO:0006396	GO:BP	RNA processing
			7.29706e-07	91	GO:0048522	GO:BP	positive regulation of cellular process
			1.98864e-06	96	GO:0048518	GO:BP	positive regulation of biological process
			3.4903e-06	23	GO:0010638	GO:BP	positive regulation of organelle organization
			4.07297e-06	50	GO:0051128	GO:BP	regulation of cellular component organization
			4.07297e-06	21	GO:0051493	GO:BP	regulation of cytoskeleton organization
			7.38137e-06	55	GO:0035556	GO:BP	intracellular signal transduction
			8.21737e-06	10	GO:0048024	GO:BP	regulation of mRNA splicing, via spliceosome
			8.21737e-06	36	GO:0007010	GO:BP	cytoskeleton organization
			1.24955e-05	22	GO:0051301	GO:BP	cell division
			1.42436e-05	11	GO:0050684	GO:BP	regulation of mRNA processing
			1.79798e-05	31	GO:0051130	GO:BP	positive regulation of cellular component organization
			1.80486e-05	16	GO:0140014	GO:BP	mitotic nuclear division
			2.08854e-05	11	GO:0043484	GO:BP	regulation of RNA splicing
			3.73451e-05	27	GO:0006259	GO:BP	DNA metabolic process
			3.91777e-05	22	GO:0044770	GO:BP	cell cycle phase transition
			4.41523e-05	60	GO:0009892	GO:BP	negative regulation of metabolic process
			4.41523e-05	67	GO:0065008	GO:BP	regulation of biological quality
			4.45608e-05	29	GO:0051726	GO:BP	regulation of cell cycle
			4.45608e-05	79	GO:0090304	GO:BP	nucleic acid metabolic process
			5.20936e-05	13	GO:0043488	GO:BP	regulation of mRNA stability
			5.86415e-05	34	GO:0009057	GO:BP	macromolecule catabolic process
			6.34193e-05	16	GO:0006402	GO:BP	mRNA catabolic process
			6.64727e-05	13	GO:0061013	GO:BP	regulation of mRNA catabolic process
			6.64727e-05	19	GO:0048285	GO:BP	organelle fission
			6.64727e-05	25	GO:0006974	GO:BP	cellular response to DNA damage stimulus
			6.66866e-05	14	GO:0033044	GO:BP	regulation of chromosome organization
			6.72497e-05	35	GO:0045934	GO:BP	negative regulation of nucleobase-containing compound metabolic process
			6.72497e-05	18	GO:0000280	GO:BP	nuclear division
			7.23416e-05	13	GO:0043487	GO:BP	regulation of RNA stability
			8.28626e-05	15	GO:0007059	GO:BP	chromosome segregation
			8.46607e-05	77	GO:0048523	GO:BP	negative regulation of cellular process
			8.57666e-05	30	GO:0044265	GO:BP	cellular macromolecule catabolic process
			8.57666e-05	48	GO:0051172	GO:BP	negative regulation of nitrogen compound metabolic process
			8.57666e-05	10	GO:0010212	GO:BP	response to ionizing radiation
			8.57666e-05	56	GO:0010605	GO:BP	negative regulation of macromolecule metabolic process
			9.00057e-05	145	GO:0065007	GO:BP	biological regulation
			0.000100961	135	GO:0050794	GO:BP	regulation of cellular process
			0.000100961	26	GO:0044087	GO:BP	regulation of cellular component biogenesis
			0.000104319	42	GO:0033554	GO:BP	cellular response to stress
			0.000114471	11	GO:2001252	GO:BP	positive regulation of chromosome organization
			0.000114471	11	GO:0042770	GO:BP	signal transduction in response to DNA damage
			0.000119463	23	GO:0010564	GO:BP	regulation of cell cycle process
			0.00013209	26	GO:0016032	GO:BP	viral process
			0.000137048	27	GO:0009894	GO:BP	regulation of catabolic process
			0.000137048	11	GO:0071478	GO:BP	cellular response to radiation
			0.000137048	19	GO:0044772	GO:BP	mitotic cell cycle phase transition
			0.000154997	16	GO:0006401	GO:BP	RNA catabolic process
			0.000157299	82	GO:0006139	GO:BP	nucleobase-containing compound metabolic process
			0.000158484	8	GO:1903312	GO:BP	negative regulation of mRNA metabolic process
			0.000160573	139	GO:0050789	GO:BP	regulation of biological process
			0.000160737	11	GO:0051168	GO:BP	nuclear export
			0.000160814	83	GO:0048519	GO:BP	negative regulation of biological process
			0.000169225	13	GO:0072331	GO:BP	signal transduction by p53 class mediator
			0.000173659	14	GO:0006260	GO:BP	DNA replication
			0.000181656	15	GO:0051052	GO:BP	regulation of DNA metabolic process
			0.000190765	15	GO:1902903	GO:BP	regulation of supramolecular fiber organization
			0.000191556	49	GO:0031324	GO:BP	negative regulation of cellular metabolic process
			0.000207483	7	GO:0071479	GO:BP	cellular response to ionizing radiation
			0.000243792	9	GO:0000077	GO:BP	DNA damage checkpoint signaling
			0.000247481	11	GO:0000819	GO:BP	sister chromatid segregation
			0.000247481	8	GO:0044773	GO:BP	mitotic DNA damage checkpoint signaling
			0.00028418	14	GO:0051169	GO:BP	nuclear transport
			0.000307257	16	GO:0009314	GO:BP	response to radiation
			0.000307257	70	GO:0016070	GO:BP	RNA metabolic process
			0.00030946	8	GO:0044774	GO:BP	mitotic DNA integrity checkpoint signaling
			0.00030946	35	GO:0046907	GO:BP	intracellular transport
			0.000310157	14	GO:0010639	GO:BP	negative regulation of organelle organization
			0.000310157	17	GO:0007264	GO:BP	small GTPase mediated signal transduction
			0.00032041	6	GO:0035196	GO:BP	production of miRNAs involved in gene silencing by miRNA
			0.000340702	9	GO:0031570	GO:BP	DNA integrity checkpoint signaling
			0.000372103	18	GO:0006281	GO:BP	DNA repair
			0.000377554	5	GO:0050686	GO:BP	negative regulation of mRNA processing
			0.000415449	82	GO:0046483	GO:BP	heterocycle metabolic process
			0.000415449	85	GO:1901360	GO:BP	organic cyclic compound metabolic process
			0.00041598	6	GO:0031050	GO:BP	dsRNA processing
			0.00041598	6	GO:0070918	GO:BP	production of small RNA involved in gene silencing by RNA
			0.000420843	13	GO:0009895	GO:BP	negative regulation of catabolic process
			0.000435023	9	GO:0070507	GO:BP	regulation of microtubule cytoskeleton organization
			0.000472121	17	GO:1901987	GO:BP	regulation of cell cycle phase transition
			0.000472121	12	GO:0006302	GO:BP	double-strand break repair
			0.000472121	23	GO:0031329	GO:BP	regulation of cellular catabolic process
			0.000520975	82	GO:0006725	GO:BP	cellular aromatic compound metabolic process
			0.00055633	10	GO:0000075	GO:BP	cell cycle checkpoint signaling
			0.000594097	23	GO:0010608	GO:BP	posttranscriptional regulation of gene expression
			0.000615777	9	GO:0007093	GO:BP	mitotic cell cycle checkpoint signaling
			0.000635027	13	GO:0104004	GO:BP	cellular response to environmental stimulus
			0.000635027	13	GO:0071214	GO:BP	cellular response to abiotic stimulus
			0.000655643	11	GO:0032886	GO:BP	regulation of microtubule-based process
			0.000673837	12	GO:0098813	GO:BP	nuclear chromosome segregation
			0.000682661	17	GO:1903827	GO:BP	regulation of cellular protein localization
			0.000682661	4	GO:0009299	GO:BP	mRNA transcription
			0.000743374	59	GO:0051252	GO:BP	regulation of RNA metabolic process
			0.000743374	7	GO:0071709	GO:BP	membrane assembly
			0.000744935	62	GO:0019219	GO:BP	regulation of nucleobase-containing compound metabolic process
			0.000797568	51	GO:0033036	GO:BP	macromolecule localization
			0.000849637	30	GO:0051253	GO:BP	negative regulation of RNA metabolic process
			0.000852009	33	GO:2000113	GO:BP	negative regulation of cellular macromolecule biosynthetic process
			0.000852009	13	GO:0006913	GO:BP	nucleocytoplasmic transport
			0.000958151	33	GO:0010558	GO:BP	negative regulation of macromolecule biosynthetic process
			0.00097207	8	GO:0019079	GO:BP	viral genome replication
			0.00100706	10	GO:1902850	GO:BP	microtubule cytoskeleton organization involved in mitosis
			0.00101799	30	GO:0010629	GO:BP	negative regulation of gene expression
			0.00103392	7	GO:0044091	GO:BP	membrane biogenesis
			0.00104118	21	GO:0006325	GO:BP	chromatin organization
			0.00105778	51	GO:0065009	GO:BP	regulation of molecular function
			0.00105778	19	GO:0030036	GO:BP	actin cytoskeleton organization
			0.00111358	36	GO:0045935	GO:BP	positive regulation of nucleobase-containing compound metabolic process
			0.00113928	90	GO:0023052	GO:BP	signaling
			0.00119412	10	GO:0007163	GO:BP	establishment or maintenance of cell polarity
			0.0012349	55	GO:0010604	GO:BP	positive regulation of macromolecule metabolic process
			0.00133088	4	GO:0048025	GO:BP	negative regulation of mRNA splicing, via spliceosome
			0.00133088	42	GO:0050790	GO:BP	regulation of catalytic activity
			0.00143027	15	GO:0045786	GO:BP	negative regulation of cell cycle
			0.00148357	87	GO:0032502	GO:BP	developmental process
			0.00169593	8	GO:1903313	GO:BP	positive regulation of mRNA metabolic process
			0.00178608	20	GO:0030029	GO:BP	actin filament-based process
			0.00180886	4	GO:0070920	GO:BP	regulation of production of small RNA involved in gene silencing by RNA
			0.00180886	33	GO:0031327	GO:BP	negative regulation of cellular biosynthetic process
			0.00180886	4	GO:1903798	GO:BP	regulation of production of miRNAs involved in gene silencing by miRNA
			0.00182133	11	GO:0110053	GO:BP	regulation of actin filament organization
			0.00196954	8	GO:0006997	GO:BP	nucleus organization
			0.00200383	7	GO:0030330	GO:BP	DNA damage response, signal transduction by p53 class mediator
			0.00201068	10	GO:0090068	GO:BP	positive regulation of cell cycle process
			0.0020534	10	GO:0032271	GO:BP	regulation of protein polymerization
			0.0020534	4	GO:0051220	GO:BP	cytoplasmic sequestering of protein
			0.00220399	9	GO:0007052	GO:BP	mitotic spindle organization
			0.00224112	14	GO:1901990	GO:BP	regulation of mitotic cell cycle phase transition
			0.0022847	16	GO:0034655	GO:BP	nucleobase-containing compound catabolic process
			0.0023698	55	GO:0023051	GO:BP	regulation of signaling
			0.00237496	33	GO:0009890	GO:BP	negative regulation of biosynthetic process
			0.00242898	8	GO:0031056	GO:BP	regulation of histone modification
			0.00243335	14	GO:0043254	GO:BP	regulation of protein-containing complex assembly
			0.00258203	26	GO:0009628	GO:BP	response to abiotic stimulus
			0.00261972	4	GO:0033119	GO:BP	negative regulation of RNA splicing
			0.00261972	32	GO:0065003	GO:BP	protein-containing complex assembly
			0.00270248	9	GO:0051054	GO:BP	positive regulation of DNA metabolic process
			0.00273923	12	GO:0007265	GO:BP	Ras protein signal transduction
			0.00275306	6	GO:0032204	GO:BP	regulation of telomere maintenance
			0.00275306	9	GO:1901796	GO:BP	regulation of signal transduction by p53 class mediator
			0.00279214	53	GO:0051641	GO:BP	cellular localization
			0.0028845	3	GO:0051574	GO:BP	positive regulation of histone H3-K9 methylation
			0.0028845	3	GO:1903800	GO:BP	positive regulation of production of miRNAs involved in gene silencing by miRNA
			0.0028845	4	GO:2000637	GO:BP	positive regulation of gene silencing by miRNA
			0.00295174	97	GO:0051716	GO:BP	cellular response to stimulus
			0.00295174	21	GO:0070925	GO:BP	organelle assembly
			0.00311395	12	GO:0071103	GO:BP	DNA conformation change
			0.0032243	5	GO:0031468	GO:BP	nuclear membrane reassembly
			0.0032243	4	GO:0060148	GO:BP	positive regulation of posttranscriptional gene silencing
			0.00324883	25	GO:0051248	GO:BP	negative regulation of protein metabolic process
			0.00333805	17	GO:0000226	GO:BP	microtubule cytoskeleton organization
			0.00343477	88	GO:0007154	GO:BP	cell communication
			0.00350573	12	GO:0032956	GO:BP	regulation of actin cytoskeleton organization
			0.00355501	10	GO:0000082	GO:BP	G1/S transition of mitotic cell cycle
			0.0038754	15	GO:0044089	GO:BP	positive regulation of cellular component biogenesis
			0.00391209	44	GO:0051649	GO:BP	establishment of localization in cell
			0.00391209	10	GO:0031330	GO:BP	negative regulation of cellular catabolic process
			0.00391209	35	GO:0043933	GO:BP	protein-containing complex subunit organization
			0.00391209	32	GO:0051254	GO:BP	positive regulation of RNA metabolic process
			0.00398836	11	GO:0045787	GO:BP	positive regulation of cell cycle
			0.00399238	16	GO:0007346	GO:BP	regulation of mitotic cell cycle
			0.00405307	11	GO:0045930	GO:BP	negative regulation of mitotic cell cycle
			0.00425621	48	GO:0051173	GO:BP	positive regulation of nitrogen compound metabolic process
			0.00430409	16	GO:0046700	GO:BP	heterocycle catabolic process
			0.00432909	56	GO:0009893	GO:BP	positive regulation of metabolic process
			0.00432909	3	GO:0071481	GO:BP	cellular response to X-ray
			0.00472069	16	GO:0044270	GO:BP	cellular nitrogen compound catabolic process
			0.00475171	9	GO:0006403	GO:BP	RNA localization
			0.00480544	39	GO:0044248	GO:BP	cellular catabolic process
			0.00480544	10	GO:0044839	GO:BP	cell cycle G2/M phase transition
			0.00480544	4	GO:0010165	GO:BP	response to X-ray
			0.0048323	6	GO:0031058	GO:BP	positive regulation of histone modification
			0.00503941	13	GO:0051656	GO:BP	establishment of organelle localization
			0.00503941	11	GO:1901988	GO:BP	negative regulation of cell cycle phase transition
			0.00503941	2	GO:0150007	GO:BP	clathrin-dependent synaptic vesicle endocytosis
			0.00503941	9	GO:2001020	GO:BP	regulation of response to DNA damage stimulus
			0.0052185	13	GO:0007015	GO:BP	actin filament organization
			0.0052185	22	GO:0000902	GO:BP	cell morphogenesis
			0.00532323	82	GO:0007165	GO:BP	signal transduction
			0.00555371	16	GO:0019439	GO:BP	aromatic compound catabolic process
			0.00589148	79	GO:0048856	GO:BP	anatomical structure development
			0.00589148	8	GO:0050658	GO:BP	RNA transport
			0.00589148	8	GO:0050657	GO:BP	nucleic acid transport
			0.00589148	20	GO:0032880	GO:BP	regulation of protein localization
			0.00592532	24	GO:0010628	GO:BP	positive regulation of gene expression
			0.00592532	6	GO:0006303	GO:BP	double-strand break repair via nonhomologous end joining
			0.00592532	15	GO:0022411	GO:BP	cellular component disassembly
			0.00592532	83	GO:0034641	GO:BP	cellular nitrogen compound metabolic process
			0.006185	8	GO:0000070	GO:BP	mitotic sister chromatid segregation
			0.00622914	5	GO:0031571	GO:BP	mitotic G1 DNA damage checkpoint signaling
			0.00623364	9	GO:0046777	GO:BP	protein autophosphorylation
			0.00623364	60	GO:0006950	GO:BP	response to stress
			0.00629123	8	GO:0051236	GO:BP	establishment of RNA localization
			0.00632363	19	GO:0060341	GO:BP	regulation of cellular localization
			0.00633402	10	GO:0044843	GO:BP	cell cycle G1/S phase transition
			0.006436	12	GO:0010948	GO:BP	negative regulation of cell cycle process
			0.006436	7	GO:0030010	GO:BP	establishment of cell polarity
			0.00644198	5	GO:0044819	GO:BP	mitotic G1/S transition checkpoint signaling
			0.00647862	43	GO:0009056	GO:BP	catabolic process
			0.00655404	6	GO:0061640	GO:BP	cytoskeleton-dependent cytokinesis
			0.00690836	12	GO:0032970	GO:BP	regulation of actin filament-based process
			0.00693957	23	GO:0034622	GO:BP	cellular protein-containing complex assembly
			0.007083	4	GO:0031112	GO:BP	positive regulation of microtubule polymerization or depolymerization
			0.007083	16	GO:0051640	GO:BP	organelle localization
			0.007083	32	GO:0010557	GO:BP	positive regulation of macromolecule biosynthetic process
			0.00711387	19	GO:0097435	GO:BP	supramolecular fiber organization
			0.00763183	49	GO:0031325	GO:BP	positive regulation of cellular metabolic process
			0.00763183	48	GO:0009966	GO:BP	regulation of signal transduction
			0.00777706	16	GO:1901361	GO:BP	organic cyclic compound catabolic process
			0.0079131	61	GO:0048869	GO:BP	cellular developmental process
			0.0079131	21	GO:0061024	GO:BP	membrane organization
			0.0079131	8	GO:0050821	GO:BP	protein stabilization
			0.00807434	12	GO:0043547	GO:BP	positive regulation of GTPase activity
			0.00807434	9	GO:0015931	GO:BP	nucleobase-containing compound transport
			0.00807434	9	GO:0006323	GO:BP	DNA packaging
			0.00821094	2	GO:1900114	GO:BP	positive regulation of histone H3-K9 trimethylation
			0.00821094	2	GO:0002309	GO:BP	T cell proliferation involved in immune response
			0.00825282	52	GO:0010646	GO:BP	regulation of cell communication
			0.00833709	32	GO:1902531	GO:BP	regulation of intracellular signal transduction
			0.00838323	7	GO:0051028	GO:BP	mRNA transport
			0.00841305	10	GO:0031647	GO:BP	regulation of protein stability
			0.00943619	10	GO:1903829	GO:BP	positive regulation of cellular protein localization
			0.00943619	10	GO:0051258	GO:BP	protein polymerization
			0.00943619	10	GO:0048511	GO:BP	rhythmic process
			0.00958494	5	GO:0071763	GO:BP	nuclear membrane organization
			0.00958494	42	GO:0051246	GO:BP	regulation of protein metabolic process
			0.00958494	13	GO:0060249	GO:BP	anatomical structure homeostasis
			0.00958494	41	GO:0008104	GO:BP	protein localization
			0.00958494	5	GO:0000281	GO:BP	mitotic cytokinesis
			0.00973176	67	GO:0048731	GO:BP	system development
			0.00976517	78	GO:0010467	GO:BP	gene expression
			0.00997894	9	GO:0007051	GO:BP	spindle organization
			0.0103213	3	GO:0046827	GO:BP	positive regulation of protein export from nucleus
			0.0105762	13	GO:0043087	GO:BP	regulation of GTPase activity
			0.0105762	5	GO:0000380	GO:BP	alternative mRNA splicing, via spliceosome
			0.0106906	17	GO:0051129	GO:BP	negative regulation of cellular component organization
			0.0108824	68	GO:0010468	GO:BP	regulation of gene expression
			0.0108824	9	GO:1901991	GO:BP	negative regulation of mitotic cell cycle phase transition
			0.0109509	7	GO:0001837	GO:BP	epithelial to mesenchymal transition
			0.011179	31	GO:0034613	GO:BP	cellular protein localization
			0.0112732	7	GO:0051017	GO:BP	actin filament bundle assembly
			0.0115189	33	GO:0009891	GO:BP	positive regulation of biosynthetic process
			0.0115189	5	GO:0072332	GO:BP	intrinsic apoptotic signaling pathway by p53 class mediator
			0.0119266	2	GO:0030263	GO:BP	apoptotic chromosome condensation
			0.0119266	2	GO:1905605	GO:BP	positive regulation of blood-brain barrier permeability
			0.0119266	5	GO:1901983	GO:BP	regulation of protein acetylation
			0.0119266	2	GO:0110011	GO:BP	regulation of basement membrane organization
			0.0119266	2	GO:2001197	GO:BP	basement membrane assembly involved in embryonic body morphogenesis
			0.0119266	2	GO:1904261	GO:BP	positive regulation of basement membrane assembly involved in embryonic body morphogenesis
			0.0119266	2	GO:1904259	GO:BP	regulation of basement membrane assembly involved in embryonic body morphogenesis
			0.0120488	13	GO:0006417	GO:BP	regulation of translation
			0.0120488	8	GO:1902749	GO:BP	regulation of cell cycle G2/M phase transition
			0.0120488	31	GO:0070727	GO:BP	cellular macromolecule localization
			0.0120488	7	GO:0061572	GO:BP	actin filament bundle organization
			0.0122475	22	GO:0032269	GO:BP	negative regulation of cellular protein metabolic process
			0.0125802	8	GO:1902905	GO:BP	positive regulation of supramolecular fiber organization
			0.0129092	4	GO:0035722	GO:BP	interleukin-12-mediated signaling pathway
			0.012914	36	GO:1901575	GO:BP	organic substance catabolic process
			0.013217	59	GO:0030154	GO:BP	cell differentiation
			0.0135184	14	GO:0034248	GO:BP	regulation of cellular amide metabolic process
			0.013547	72	GO:0007275	GO:BP	multicellular organism development
			0.0137092	10	GO:0051056	GO:BP	regulation of small GTPase mediated signal transduction
			0.0137092	7	GO:0051494	GO:BP	negative regulation of cytoskeleton organization
			0.0137092	7	GO:0000723	GO:BP	telomere maintenance
			0.0137092	11	GO:0032535	GO:BP	regulation of cellular component size
			0.0142044	3	GO:0150105	GO:BP	protein localization to cell-cell junction
			0.0143966	74	GO:0051171	GO:BP	regulation of nitrogen compound metabolic process
			0.0145346	4	GO:0071349	GO:BP	cellular response to interleukin-12
			0.0146377	59	GO:0048583	GO:BP	regulation of response to stimulus
			0.0146377	5	GO:0050000	GO:BP	chromosome localization
			0.0146574	8	GO:1902275	GO:BP	regulation of chromatin organization
			0.0149124	56	GO:0010556	GO:BP	regulation of macromolecule biosynthetic process
			0.0150548	27	GO:0042981	GO:BP	regulation of apoptotic process
			0.0151877	5	GO:0006998	GO:BP	nuclear envelope organization
			0.0152586	4	GO:0070671	GO:BP	response to interleukin-12
			0.0152586	32	GO:0031328	GO:BP	positive regulation of cellular biosynthetic process
			0.0152639	78	GO:0031323	GO:BP	regulation of cellular metabolic process
			0.0155254	7	GO:0000910	GO:BP	cytokinesis
			0.0155585	16	GO:0080135	GO:BP	regulation of cellular response to stress
			0.0155707	81	GO:0060255	GO:BP	regulation of macromolecule metabolic process
			0.0156314	5	GO:0035023	GO:BP	regulation of Rho protein signal transduction
			0.015727	2	GO:0048205	GO:BP	COPI coating of Golgi vesicle
			0.015727	2	GO:0035964	GO:BP	COPI-coated vesicle budding
			0.015727	2	GO:0048200	GO:BP	Golgi transport vesicle coating
			0.015727	26	GO:0032270	GO:BP	positive regulation of cellular protein metabolic process
			0.015839	4	GO:0101024	GO:BP	mitotic nuclear membrane organization
			0.015839	4	GO:0007084	GO:BP	mitotic nuclear membrane reassembly
			0.015839	39	GO:0032268	GO:BP	regulation of cellular protein metabolic process
			0.0159062	8	GO:0032388	GO:BP	positive regulation of intracellular transport
			0.0159665	6	GO:0006405	GO:BP	RNA export from nucleus
			0.01644	29	GO:0010941	GO:BP	regulation of cell death
			0.0167688	4	GO:0032206	GO:BP	positive regulation of telomere maintenance
			0.0168177	3	GO:1901984	GO:BP	negative regulation of protein acetylation
			0.0174678	51	GO:0048513	GO:BP	animal organ development
			0.0177787	4	GO:0010458	GO:BP	exit from mitosis
			0.0177787	4	GO:0006984	GO:BP	ER-nucleus signaling pathway
			0.0177996	8	GO:0051495	GO:BP	positive regulation of cytoskeleton organization
			0.0181198	5	GO:0031110	GO:BP	regulation of microtubule polymerization or depolymerization
			0.0181421	6	GO:1905269	GO:BP	positive regulation of chromatin organization
			0.0185057	3	GO:0048026	GO:BP	positive regulation of mRNA splicing, via spliceosome
			0.0185057	3	GO:0051570	GO:BP	regulation of histone H3-K9 methylation
			0.0191114	27	GO:0120036	GO:BP	plasma membrane bounded cell projection organization
			0.019132	7	GO:0032200	GO:BP	telomere organization
			0.019635	75	GO:0080090	GO:BP	regulation of primary metabolic process
			0.0198434	4	GO:0035065	GO:BP	regulation of histone acetylation
			0.0198875	6	GO:0007266	GO:BP	Rho protein signal transduction
			0.0200449	27	GO:0043067	GO:BP	regulation of programmed cell death
			0.0200933	2	GO:0090240	GO:BP	positive regulation of histone H4 acetylation
			0.0200933	2	GO:0036466	GO:BP	synaptic vesicle recycling via endosome
			0.0200933	2	GO:2000210	GO:BP	positive regulation of anoikis
			0.0200933	3	GO:0034063	GO:BP	stress granule assembly
			0.0200933	2	GO:0052428	GO:BP	modulation by host of symbiont molecular function
			0.0202818	16	GO:0000904	GO:BP	cell morphogenesis involved in differentiation
			0.0209117	5	GO:0006903	GO:BP	vesicle targeting
			0.0214105	107	GO:0050896	GO:BP	response to stimulus
			0.021844	4	GO:0031113	GO:BP	regulation of microtubule polymerization
			0.021844	4	GO:0006977	GO:BP	DNA damage response, signal transduction by p53 class mediator resulting in cell cycle arrest
			0.0220558	19	GO:0030163	GO:BP	protein catabolic process
			0.0221463	6	GO:0000724	GO:BP	double-strand break repair via homologous recombination
			0.0221946	15	GO:0010942	GO:BP	positive regulation of cell death
			0.0226872	6	GO:0045727	GO:BP	positive regulation of translation
			0.0226872	34	GO:0071705	GO:BP	nitrogen compound transport
			0.0226872	8	GO:0016197	GO:BP	endosomal transport
			0.0228179	4	GO:0044380	GO:BP	protein localization to cytoskeleton
			0.0228309	7	GO:0008064	GO:BP	regulation of actin polymerization or depolymerization
			0.0231752	5	GO:0051205	GO:BP	protein insertion into membrane
			0.0232372	6	GO:0000725	GO:BP	recombinational repair
			0.0232427	7	GO:1902115	GO:BP	regulation of organelle assembly
			0.0232427	7	GO:0030832	GO:BP	regulation of actin filament length
			0.0239626	5	GO:0090559	GO:BP	regulation of membrane permeability
			0.0243178	16	GO:0007420	GO:BP	brain development
			0.0243178	8	GO:0043543	GO:BP	protein acylation
			0.0247528	2	GO:1904354	GO:BP	negative regulation of telomere capping
			0.0247528	2	GO:1990414	GO:BP	replication-born double-strand break repair via sister chromatid exchange
			0.0247528	2	GO:1905603	GO:BP	regulation of blood-brain barrier permeability
			0.0247528	27	GO:0030030	GO:BP	cell projection organization
			0.0247528	2	GO:0071169	GO:BP	establishment of protein localization to chromatin
			0.0248363	4	GO:0000381	GO:BP	regulation of alternative mRNA splicing, via spliceosome
			0.0249196	13	GO:0061919	GO:BP	process utilizing autophagic mechanism
			0.0249196	13	GO:0006914	GO:BP	autophagy
			0.0258136	65	GO:0009059	GO:BP	macromolecule biosynthetic process
			0.0260722	18	GO:0043066	GO:BP	negative regulation of apoptotic process
			0.0273134	7	GO:0031032	GO:BP	actomyosin structure organization
			0.0278264	3	GO:0045070	GO:BP	positive regulation of viral genome replication
			0.0287203	7	GO:0071897	GO:BP	DNA biosynthetic process
			0.0293003	11	GO:0043161	GO:BP	proteasome-mediated ubiquitin-dependent protein catabolic process
			0.0293003	7	GO:0046578	GO:BP	regulation of Ras protein signal transduction
			0.0293003	54	GO:2000112	GO:BP	regulation of cellular macromolecule biosynthetic process
			0.0293003	26	GO:0051247	GO:BP	positive regulation of protein metabolic process
			0.0299331	7	GO:0006413	GO:BP	translational initiation
			0.0299445	2	GO:0099159	GO:BP	regulation of modification of postsynaptic structure
			0.0299445	2	GO:0052205	GO:BP	modulation of molecular function in other organism involved in symbiotic interaction
			0.0299445	4	GO:0045995	GO:BP	regulation of embryonic development
			0.0299445	4	GO:2000756	GO:BP	regulation of peptidyl-lysine acetylation
			0.0299445	2	GO:0044359	GO:BP	modulation of molecular function in other organism
			0.0299445	2	GO:0070973	GO:BP	protein localization to endoplasmic reticulum exit site
			0.0299445	2	GO:1901203	GO:BP	positive regulation of extracellular matrix assembly
			0.0299448	5	GO:0120034	GO:BP	positive regulation of plasma membrane bounded cell projection assembly
			0.0308503	7	GO:0040029	GO:BP	regulation of gene expression, epigenetic
			0.030853	16	GO:0032989	GO:BP	cellular component morphogenesis
			0.0311704	4	GO:0046824	GO:BP	positive regulation of nucleocytoplasmic transport
			0.0311704	4	GO:0051310	GO:BP	metaphase plate congression
			0.0312771	8	GO:0000086	GO:BP	G2/M transition of mitotic cell cycle
			0.0312771	7	GO:0006473	GO:BP	protein acetylation
			0.0313707	6	GO:0051053	GO:BP	negative regulation of DNA metabolic process
			0.0315795	15	GO:0034330	GO:BP	cell junction organization
			0.0315795	5	GO:0061157	GO:BP	mRNA destabilization
			0.0315795	40	GO:0009653	GO:BP	anatomical structure morphogenesis
			0.0315795	5	GO:0006900	GO:BP	vesicle budding from membrane
			0.0317392	18	GO:0043069	GO:BP	negative regulation of programmed cell death
			0.0320183	4	GO:0043489	GO:BP	RNA stabilization
			0.0320183	4	GO:0090307	GO:BP	mitotic spindle assembly
			0.0320183	10	GO:0019058	GO:BP	viral life cycle
			0.0323881	12	GO:0090066	GO:BP	regulation of anatomical structure size
			0.0323881	16	GO:0006412	GO:BP	translation
			0.0324245	8	GO:0031334	GO:BP	positive regulation of protein-containing complex assembly
			0.0332317	27	GO:0031399	GO:BP	regulation of protein modification process
			0.0332317	5	GO:1903008	GO:BP	organelle disassembly
			0.0332317	4	GO:0030261	GO:BP	chromosome condensation
			0.0332317	4	GO:0035794	GO:BP	positive regulation of mitochondrial membrane permeability
			0.0332444	3	GO:0046825	GO:BP	regulation of protein export from nucleus
			0.0342997	5	GO:0061014	GO:BP	positive regulation of mRNA catabolic process
			0.0342997	5	GO:0098781	GO:BP	ncRNA transcription
			0.0344475	2	GO:0099532	GO:BP	synaptic vesicle endosomal processing
			0.0344475	2	GO:1904779	GO:BP	regulation of protein localization to centrosome
			0.0344475	32	GO:0048468	GO:BP	cell development
			0.0344475	2	GO:0048194	GO:BP	Golgi vesicle budding
			0.0347128	38	GO:0071702	GO:BP	organic substance transport
			0.0351281	5	GO:0050779	GO:BP	RNA destabilization
			0.0352441	3	GO:0031116	GO:BP	positive regulation of microtubule polymerization
			0.0352441	3	GO:0044818	GO:BP	mitotic G2/M transition checkpoint
			0.0352441	3	GO:0009303	GO:BP	rRNA transcription
			0.0354145	84	GO:0019222	GO:BP	regulation of metabolic process
			0.0355786	16	GO:0060322	GO:BP	head development
			0.0355894	4	GO:0006901	GO:BP	vesicle coating
			0.0356266	34	GO:0008219	GO:BP	cell death
			0.0357959	5	GO:2000278	GO:BP	regulation of DNA biosynthetic process
			0.0370295	6	GO:0018393	GO:BP	internal peptidyl-lysine acetylation
			0.0370751	4	GO:0031060	GO:BP	regulation of histone methylation
			0.0370751	7	GO:0006261	GO:BP	DNA-dependent DNA replication
			0.0371997	18	GO:0033365	GO:BP	protein localization to organelle
			0.0371997	3	GO:1905508	GO:BP	protein localization to microtubule organizing center
			0.0371997	3	GO:0035633	GO:BP	maintenance of blood-brain barrier
			0.0371997	3	GO:0050685	GO:BP	positive regulation of mRNA processing
			0.0378679	5	GO:1901989	GO:BP	positive regulation of cell cycle phase transition
			0.038249	56	GO:0009889	GO:BP	regulation of biosynthetic process
			0.038249	4	GO:1904377	GO:BP	positive regulation of protein localization to cell periphery
			0.038249	7	GO:0007623	GO:BP	circadian rhythm
			0.038249	9	GO:0032984	GO:BP	protein-containing complex disassembly
			0.038249	6	GO:0006475	GO:BP	internal protein amino acid acetylation
			0.0387488	5	GO:0051225	GO:BP	spindle assembly
			0.0387698	8	GO:0017148	GO:BP	negative regulation of translation
			0.0391035	2	GO:0030953	GO:BP	astral microtubule organization
			0.0391035	3	GO:0040001	GO:BP	establishment of mitotic spindle localization
			0.0391035	3	GO:1901030	GO:BP	positive regulation of mitochondrial outer membrane permeabilization involved in apoptotic signaling pathway
			0.0391035	2	GO:1905214	GO:BP	regulation of RNA binding
			0.0391035	2	GO:0010172	GO:BP	embryonic body morphogenesis
			0.039269	4	GO:1905710	GO:BP	positive regulation of membrane permeability
			0.0401177	7	GO:0008154	GO:BP	actin polymerization or depolymerization
			0.0401177	13	GO:0043065	GO:BP	positive regulation of apoptotic process
			0.0406413	5	GO:0060964	GO:BP	regulation of gene silencing by miRNA
			0.0406413	11	GO:0022613	GO:BP	ribonucleoprotein complex biogenesis
			0.040759	4	GO:0048199	GO:BP	vesicle targeting, to, from or within Golgi
			0.040759	16	GO:0043043	GO:BP	peptide biosynthetic process
			0.040759	63	GO:0034645	GO:BP	cellular macromolecule biosynthetic process
			0.0409494	3	GO:0000289	GO:BP	nuclear-transcribed mRNA poly(A) tail shortening
			0.0409494	3	GO:0032205	GO:BP	negative regulation of telomere maintenance
			0.0409494	3	GO:0043516	GO:BP	regulation of DNA damage response, signal transduction by p53 class mediator
			0.0409494	3	GO:0010661	GO:BP	positive regulation of muscle cell apoptotic process
			0.0409494	3	GO:1904358	GO:BP	positive regulation of telomere maintenance via telomere lengthening
			0.0409494	3	GO:0051294	GO:BP	establishment of spindle orientation
			0.041192	5	GO:0007569	GO:BP	cell aging
			0.0423201	55	GO:0031326	GO:BP	regulation of cellular biosynthetic process
			0.0424006	5	GO:0060147	GO:BP	regulation of posttranscriptional gene silencing
			0.0424006	5	GO:0051261	GO:BP	protein depolymerization
			0.043565	2	GO:0010826	GO:BP	negative regulation of centrosome duplication
			0.043565	2	GO:1900112	GO:BP	regulation of histone H3-K9 trimethylation
			0.043565	2	GO:0046606	GO:BP	negative regulation of centrosome cycle
			0.043565	2	GO:0019042	GO:BP	viral latency
			0.043565	30	GO:0006915	GO:BP	apoptotic process
			0.043565	3	GO:0032506	GO:BP	cytokinetic process
			0.043565	3	GO:0051567	GO:BP	histone H3-K9 methylation
			0.043565	2	GO:0070816	GO:BP	phosphorylation of RNA polymerase II C-terminal domain
			0.043565	5	GO:0060966	GO:BP	regulation of gene silencing by RNA
			0.043565	2	GO:0090557	GO:BP	establishment of endothelial intestinal barrier
			0.043565	2	GO:0098974	GO:BP	postsynaptic actin cytoskeleton organization
			0.0442565	6	GO:0034250	GO:BP	positive regulation of cellular amide metabolic process
			0.0445309	4	GO:1902369	GO:BP	negative regulation of RNA catabolic process
			0.0450862	91	GO:0032501	GO:BP	multicellular organismal process
			0.0452114	6	GO:0018394	GO:BP	peptidyl-lysine acetylation
			0.0454919	3	GO:0033120	GO:BP	positive regulation of RNA splicing
			0.0457533	19	GO:0031401	GO:BP	positive regulation of protein modification process
			0.0458211	17	GO:0007017	GO:BP	microtubule-based process
			0.0465497	5	GO:0042177	GO:BP	negative regulation of protein catabolic process
			0.0465497	13	GO:0043068	GO:BP	positive regulation of programmed cell death
			0.0465497	5	GO:0031109	GO:BP	microtubule polymerization or depolymerization
			0.046685	39	GO:0071310	GO:BP	cellular response to organic substance
			0.0469623	6	GO:0030833	GO:BP	regulation of actin filament polymerization
			0.0476842	4	GO:0033077	GO:BP	T cell differentiation in thymus
			0.049468	2	GO:0006983	GO:BP	ER overload response
			0.049468	2	GO:1905244	GO:BP	regulation of modification of synaptic structure
			0.049468	2	GO:0071712	GO:BP	ER-associated misfolded protein catabolic process
			0.0495275	22	GO:0045892	GO:BP	negative regulation of transcription, DNA-templated
			1.82602e-23	113	GO:0043228	GO:CC	non-membrane-bounded organelle
			2.05485e-22	111	GO:0043232	GO:CC	intracellular non-membrane-bounded organelle
			6.90246e-19	98	GO:0031981	GO:CC	nuclear lumen
			6.90246e-19	94	GO:0005654	GO:CC	nucleoplasm
			2.21129e-17	173	GO:0005622	GO:CC	intracellular anatomical structure
			3.41728e-15	164	GO:0043229	GO:CC	intracellular organelle
			8.56346e-15	103	GO:0070013	GO:CC	intracellular organelle lumen
			8.56346e-15	103	GO:0043233	GO:CC	organelle lumen
			8.56346e-15	103	GO:0031974	GO:CC	membrane-enclosed lumen
			2.28899e-14	122	GO:0005634	GO:CC	nucleus
			6.22359e-14	167	GO:0043226	GO:CC	organelle
			1.83575e-10	92	GO:0005829	GO:CC	cytosol
			5.01847e-10	55	GO:0005856	GO:CC	cytoskeleton
			1.37513e-09	148	GO:0005737	GO:CC	cytoplasm
			6.5607e-09	38	GO:0099080	GO:CC	supramolecular complex
			1.00908e-08	29	GO:0016604	GO:CC	nuclear body
			1.96193e-08	31	GO:0005730	GO:CC	nucleolus
			3.44723e-08	18	GO:0005938	GO:CC	cell cortex
			7.07424e-08	28	GO:0070161	GO:CC	anchoring junction
			8.80283e-07	45	GO:0030054	GO:CC	cell junction
			2.04454e-06	9	GO:0071013	GO:CC	catalytic step 2 spliceosome
			4.07536e-06	141	GO:0043231	GO:CC	intracellular membrane-bounded organelle
			4.66854e-06	12	GO:0005681	GO:CC	spliceosomal complex
			5.41226e-06	31	GO:0140513	GO:CC	nuclear protein-containing complex
			5.83577e-06	19	GO:0015629	GO:CC	actin cytoskeleton
			6.24991e-06	149	GO:0043227	GO:CC	membrane-bounded organelle
			7.42404e-06	22	GO:1990904	GO:CC	ribonucleoprotein complex
			1.28962e-05	81	GO:0032991	GO:CC	protein-containing complex
			3.27293e-05	37	GO:0005694	GO:CC	chromosome
			6.11549e-05	9	GO:0034399	GO:CC	nuclear periphery
			6.14658e-05	12	GO:0035770	GO:CC	ribonucleoprotein granule
			6.51293e-05	10	GO:0005912	GO:CC	adherens junction
			6.73833e-05	25	GO:0099512	GO:CC	supramolecular fiber
			7.52123e-05	25	GO:0099081	GO:CC	supramolecular polymer
			9.23406e-05	15	GO:0016607	GO:CC	nuclear speck
			0.000102561	21	GO:0099513	GO:CC	polymeric cytoskeletal fiber
			0.000106102	8	GO:0016363	GO:CC	nuclear matrix
			0.000106102	15	GO:0005925	GO:CC	focal adhesion
			0.000120012	15	GO:0031252	GO:CC	cell leading edge
			0.000120319	15	GO:0030055	GO:CC	cell-substrate junction
			0.000145009	4	GO:0031616	GO:CC	spindle pole centrosome
			0.000154581	11	GO:0036464	GO:CC	cytoplasmic ribonucleoprotein granule
			0.000161509	16	GO:0005911	GO:CC	cell-cell junction
			0.000184854	8	GO:0030863	GO:CC	cortical cytoskeleton
			0.000258704	28	GO:0015630	GO:CC	microtubule cytoskeleton
			0.000517028	39	GO:0120025	GO:CC	plasma membrane bounded cell projection
			0.00054955	5	GO:0099738	GO:CC	cell cortex region
			0.000812531	6	GO:0010494	GO:CC	cytoplasmic stress granule
			0.000863136	17	GO:0098794	GO:CC	postsynapse
			0.000863136	17	GO:0030425	GO:CC	dendrite
			0.000863136	2	GO:0002944	GO:CC	cyclin K-CDK12 complex
			0.000875144	17	GO:0097447	GO:CC	dendritic tree
			0.00110842	14	GO:0005635	GO:CC	nuclear envelope
			0.00117564	39	GO:0042995	GO:CC	cell projection
			0.0013638	27	GO:0043005	GO:CC	neuron projection
			0.00327908	6	GO:0016605	GO:CC	PML body
			0.00391448	11	GO:0098978	GO:CC	glutamatergic synapse
			0.00415925	10	GO:0031965	GO:CC	nuclear membrane
			0.00415925	8	GO:0030496	GO:CC	midbody
			0.00434924	2	GO:0005638	GO:CC	lamin filament
			0.0058203	12	GO:0005874	GO:CC	microtubule
			0.00651068	3	GO:0035145	GO:CC	exon-exon junction complex
			0.00675489	2	GO:0045180	GO:CC	basal cortex
			0.00675489	2	GO:0030981	GO:CC	cortical microtubule cytoskeleton
			0.00735462	7	GO:0000922	GO:CC	spindle pole
			0.00751601	11	GO:0005819	GO:CC	spindle
			0.00866773	18	GO:0036477	GO:CC	somatodendritic compartment
			0.00887647	10	GO:0014069	GO:CC	postsynaptic density
			0.00934173	2	GO:0097427	GO:CC	microtubule bundle
			0.00970589	17	GO:0005815	GO:CC	microtubule organizing center
			0.00970589	10	GO:0032279	GO:CC	asymmetric synapse
			0.0101954	10	GO:0098687	GO:CC	chromosomal region
			0.0112706	5	GO:0030864	GO:CC	cortical actin cytoskeleton
			0.0116368	3	GO:0071782	GO:CC	endoplasmic reticulum tubular network
			0.0116368	7	GO:0043197	GO:CC	dendritic spine
			0.0116368	24	GO:1902494	GO:CC	catalytic complex
			0.012252	7	GO:0044309	GO:CC	neuron spine
			0.0128459	10	GO:0099572	GO:CC	postsynaptic specialization
			0.0143233	2	GO:0032541	GO:CC	cortical endoplasmic reticulum
			0.0143233	2	GO:0045293	GO:CC	mRNA editing complex
			0.0143233	10	GO:0098984	GO:CC	neuron to neuron synapse
			0.0143233	2	GO:0008024	GO:CC	cyclin/CDK positive transcription elongation factor complex
			0.0143233	2	GO:0036396	GO:CC	RNA N6-methyladenosine methyltransferase complex
			0.0165959	4	GO:0005637	GO:CC	nuclear inner membrane
			0.0165959	7	GO:0030027	GO:CC	lamellipodium
			0.0211424	8	GO:0099568	GO:CC	cytoplasmic region
			0.0215565	6	GO:0000781	GO:CC	chromosome, telomeric region
			0.0220467	4	GO:0035861	GO:CC	site of double-strand break
			0.0250555	2	GO:0005652	GO:CC	nuclear lamina
			0.0250555	4	GO:0005844	GO:CC	polysome
			0.0250555	4	GO:0005905	GO:CC	clathrin-coated pit
			0.0250555	21	GO:0000785	GO:CC	chromatin
			0.0291609	4	GO:0000792	GO:CC	heterochromatin
			0.0291609	2	GO:0019908	GO:CC	nuclear cyclin-dependent protein kinase holoenzyme complex
			0.0316333	4	GO:0032432	GO:CC	actin filament bundle
			0.032743	4	GO:0042641	GO:CC	actomyosin
			0.0341582	6	GO:0001726	GO:CC	ruffle
			0.0349695	7	GO:0000793	GO:CC	condensed chromosome
			0.0381036	6	GO:0030426	GO:CC	growth cone
			0.0409935	13	GO:0030424	GO:CC	axon
			0.0415701	31	GO:0070062	GO:CC	extracellular exosome
			0.0419122	2	GO:0099092	GO:CC	postsynaptic density, intracellular component
			0.0425411	6	GO:0030427	GO:CC	site of polarized growth
			0.044937	1	GO:0009330	GO:CC	DNA topoisomerase type II (double strand cut, ATP-hydrolyzing) complex
			0.044937	1	GO:0042564	GO:CC	NLS-dependent protein nuclear import complex
			0.044937	1	GO:0097489	GO:CC	multivesicular body, internal vesicle lumen
			0.044937	1	GO:0031592	GO:CC	centrosomal corona
			0.044937	1	GO:1905720	GO:CC	cytoplasmic microtubule bundle
			0.0487795	7	GO:0045111	GO:CC	intermediate filament cytoskeleton
			0.0492925	6	GO:0000775	GO:CC	chromosome, centromeric region
			0.0492925	2	GO:0099524	GO:CC	postsynaptic cytosol
			0.0494509	4	GO:0090734	GO:CC	site of DNA damage
			4.07759e-18	30	GO:0045296	GO:MF	cadherin binding
			4.56742e-16	62	GO:0003723	GO:MF	RNA binding
			1.93616e-14	32	GO:0050839	GO:MF	cell adhesion molecule binding
			6.58188e-10	82	GO:0003676	GO:MF	nucleic acid binding
			9.57976e-10	172	GO:0005515	GO:MF	protein binding
			1.77238e-08	50	GO:0019899	GO:MF	enzyme binding
			2.51471e-08	33	GO:0008092	GO:MF	cytoskeletal protein binding
			3.73764e-08	24	GO:0003729	GO:MF	mRNA binding
			5.72457e-06	178	GO:0005488	GO:MF	binding
			1.36551e-05	92	GO:1901363	GO:MF	heterocyclic compound binding
			1.44063e-05	18	GO:0003779	GO:MF	actin binding
			1.65571e-05	18	GO:0005096	GO:MF	GTPase activator activity
			2.02102e-05	92	GO:0097159	GO:MF	organic cyclic compound binding
			2.18184e-05	20	GO:0003682	GO:MF	chromatin binding
			2.37923e-05	19	GO:0060589	GO:MF	nucleoside-triphosphatase regulator activity
			2.93988e-05	18	GO:0030695	GO:MF	GTPase regulator activity
			5.62995e-05	25	GO:0030234	GO:MF	enzyme regulator activity
			5.71975e-05	31	GO:0044877	GO:MF	protein-containing complex binding
			0.000198987	11	GO:0005085	GO:MF	guanyl-nucleotide exchange factor activity
			0.000290412	21	GO:0019900	GO:MF	kinase binding
			0.000290412	8	GO:0047485	GO:MF	protein N-terminus binding
			0.00046174	11	GO:0042393	GO:MF	histone binding
			0.000467349	26	GO:0098772	GO:MF	molecular function regulator
			0.000476597	20	GO:0008047	GO:MF	enzyme activator activity
			0.000514663	5	GO:0036002	GO:MF	pre-mRNA binding
			0.000514663	19	GO:0019901	GO:MF	protein kinase binding
			0.000581729	16	GO:0003712	GO:MF	transcription coregulator activity
			0.00159547	16	GO:0008134	GO:MF	transcription factor binding
			0.00246602	11	GO:0031625	GO:MF	ubiquitin protein ligase binding
			0.00383636	5	GO:1990841	GO:MF	promoter-specific chromatin binding
			0.00383636	11	GO:0044389	GO:MF	ubiquitin-like protein ligase binding
			0.0043158	2	GO:0061649	GO:MF	ubiquitin modification-dependent histone binding
			0.00471091	12	GO:0015631	GO:MF	tubulin binding
			0.00558375	4	GO:0042162	GO:MF	telomeric DNA binding
			0.00615717	9	GO:0140297	GO:MF	DNA-binding transcription factor binding
			0.00726652	5	GO:0003684	GO:MF	damaged DNA binding
			0.00760068	10	GO:0051020	GO:MF	GTPase binding
			0.00782017	7	GO:0043021	GO:MF	ribonucleoprotein complex binding
			0.00782017	8	GO:0061629	GO:MF	RNA polymerase II-specific DNA-binding transcription factor binding
			0.00862644	4	GO:0061980	GO:MF	regulatory RNA binding
			0.00877205	8	GO:0008022	GO:MF	protein C-terminus binding
			0.00900037	3	GO:0070064	GO:MF	proline-rich region binding
			0.0101508	3	GO:0051010	GO:MF	microtubule plus-end binding
			0.0101508	7	GO:0140030	GO:MF	modification-dependent protein binding
			0.0116381	8	GO:0051015	GO:MF	actin filament binding
			0.0117118	39	GO:0003677	GO:MF	DNA binding
			0.0179121	10	GO:0060090	GO:MF	molecular adaptor activity
			0.0264725	7	GO:0003730	GO:MF	mRNA 3'-UTR binding
			0.0325364	15	GO:0019904	GO:MF	protein domain specific binding
			0.0325364	3	GO:0035198	GO:MF	miRNA binding
			0.0328514	11	GO:0004674	GO:MF	protein serine/threonine kinase activity
			0.0356771	6	GO:0045182	GO:MF	translation regulator activity
			0.036712	8	GO:0031267	GO:MF	small GTPase binding
			0.036712	2	GO:0098505	GO:MF	G-rich strand telomeric DNA binding
			0.039709	4	GO:0002039	GO:MF	p53 binding
			0.0429975	2	GO:0140036	GO:MF	ubiquitin-dependent protein binding
			0.0441441	5	GO:0042826	GO:MF	histone deacetylase binding
			0.0486678	2	GO:0008353	GO:MF	RNA polymerase II CTD heptapeptide repeat kinase activity
			0.0486678	2	GO:0043047	GO:MF	single-stranded telomeric DNA binding
			0.0490948	8	GO:0003713	GO:MF	transcription coactivator activity
			0.0022581	9	KEGG:03040	KEGG	Spliceosome
			6.65437e-05	25	REAC:R-HSA-1640170	REAC	Cell Cycle
			0.00163073	11	REAC:R-HSA-72163	REAC	mRNA Splicing - Major Pathway
			0.00165838	11	REAC:R-HSA-72172	REAC	mRNA Splicing
			0.00229289	12	REAC:R-HSA-72203	REAC	Processing of Capped Intron-Containing Pre-mRNA
			0.00577749	20	REAC:R-HSA-8953854	REAC	Metabolism of RNA
			0.0104596	7	REAC:R-HSA-69473	REAC	G2/M DNA damage checkpoint
			0.0107967	9	REAC:R-HSA-3108232	REAC	SUMO E3 ligases SUMOylate target proteins
			0.0107967	17	REAC:R-HSA-69278	REAC	Cell Cycle, Mitotic
			0.0119419	9	REAC:R-HSA-2990846	REAC	SUMOylation
			0.0145692	6	REAC:R-HSA-5693606	REAC	DNA Double Strand Break Response
			0.0145692	6	REAC:R-HSA-5693565	REAC	Recruitment and ATM-mediated phosphorylation of repair and signaling proteins at DNA double strand breaks
			0.0256834	8	REAC:R-HSA-5693532	REAC	DNA Double-Strand Break Repair
			0.0256834	13	REAC:R-HSA-68886	REAC	M Phase
			0.0256834	12	REAC:R-HSA-3700989	REAC	Transcriptional Regulation by TP53
			0.0256834	5	REAC:R-HSA-6796648	REAC	TP53 Regulates Transcription of DNA Repair Genes
			0.0256834	3	REAC:R-HSA-1839117	REAC	Signaling by cytosolic FGFR1 fusion mutants
			0.0256834	8	REAC:R-HSA-109581	REAC	Apoptosis
			0.0256834	4	REAC:R-HSA-111465	REAC	Apoptotic cleavage of cellular proteins
			0.0256834	8	REAC:R-HSA-69481	REAC	G2/M Checkpoints
			0.0256834	2	REAC:R-HSA-446343	REAC	Localization of the PINCH-ILK-PARVIN complex to focal adhesions
			0.0258715	4	REAC:R-HSA-8950505	REAC	Gene and protein expression by JAK-STAT signaling after Interleukin-12 stimulation
			0.0258715	4	REAC:R-HSA-8864260	REAC	Transcriptional regulation by the AP-2 (TFAP2) family of transcription factors
			0.0284882	3	REAC:R-HSA-3232118	REAC	SUMOylation of transcription factors
			0.0284882	3	REAC:R-HSA-446353	REAC	Cell-extracellular matrix interactions
			0.0299175	6	REAC:R-HSA-8856825	REAC	Cargo recognition for clathrin-mediated endocytosis
			0.0302892	8	REAC:R-HSA-5357801	REAC	Programmed Cell Death
			0.0311584	2	REAC:R-HSA-8869496	REAC	TFAP2A acts as a transcriptional repressor during retinoic acid induced cell differentiation
			0.0374376	2	REAC:R-HSA-9682706	REAC	Replication of the SARS-CoV-1 genome
			0.0374376	2	REAC:R-HSA-9694686	REAC	Replication of the SARS-CoV-2 genome
			0.0374376	2	REAC:R-HSA-9679514	REAC	SARS-CoV-1 Genome Replication and Transcription
			0.0374376	2	REAC:R-HSA-9694682	REAC	SARS-CoV-2 Genome Replication and Transcription
			0.0374376	4	REAC:R-HSA-9020591	REAC	Interleukin-12 signaling
			0.0374376	10	REAC:R-HSA-69620	REAC	Cell Cycle Checkpoints
			0.0374376	3	REAC:R-HSA-6804115	REAC	TP53 regulates transcription of additional cell cycle genes whose exact role in the p53 pathway remain uncertain
			0.0424651	4	REAC:R-HSA-6791312	REAC	TP53 Regulates Transcription of Cell Cycle Genes
			0.0478662	4	REAC:R-HSA-75153	REAC	Apoptotic execution phase
			0.0491952	3	REAC:R-HSA-429947	REAC	Deadenylation of mRNA
