# Supplementary material for: Fisetin induces DNA double-strand break and interferes with the repair of radiation-induced damage to radiosensitize triple negative breast cancer cells
Source: J Exp Clin Cancer Res. 2022 Aug 22;41:256. doi: 10.1186/s13046-022-02442-x (PMC9394010; doi:10.1186/s13046-022-02442-x)
Supplement: Supplementary file 2 — Additional file 2: Table S2. Mutation status on KRAS , HRAS, PTEN and TP53 in the TNBC cell lines under study. [file 13046_2022_2442_MOESM2_ESM.xlsx]

## Sheet: Tabelle1
Table S2: Mutation status on KRA, HRAS, PTEN and TP53 in the TNBC cell lines under study.
Cell lines	KRAS	HRAS	PTEN	TP53
MDA-MB-231	mut [1]	wt	wt	mut [6]
MDA-MB-453	mut [2]	wt	mut[3]	mut [7]
MDA-MB-468	wt	wt	mut [5]	mut [8]
HS 578T	wt	mut [4]	wt	mut [9]
